# Supplementary material for: An endothelial SOX18–mevalonate pathway axis enables repurposing of statins for infantile hemangioma
Source: J Clin Invest. 2025 Feb 25;135(7):e179782. doi: 10.1172/JCI179782 (PMC11957709; doi:10.1172/JCI179782)
Supplement: Supporting data values [file jci-135-179782-s270.xlsx]

## Sheet: Figure 1A
KEGG/GO-BP	Steroid biosynthesis	Axonal guidance		Choesterol biosyntetic process	Cholesterol metabolic process	Sterol metabolic process	Steroid biosynthetic process	Phospholipid biosynthetic process	Steroid metabolic process	Glycerolipid metabolic process	Regulation of lipid metabolic process	Phospholipid metabolic process	Cotranslational protein targeting to membrane	Protein targeting to membrane	Regulation of small GTPase mediated signal transduction	Establishment of protein localization to membrane	Protein targeting	Regulation of small molecule metabolic processes	Regulation of endothelial cell migration	Regulation of angiogenesis	Regulation of vasculature development	Axonogenesis
	13	39		30	37	39	41	44	55	65	70	70	28	43	56	59	69	75	49	61	65	72

## Sheet: Figure 1D
SOX18 expression	Day 4	Day 4
HemSC 149 (1)	0.7648	2.3783
HemSC 149 (2)	1.0585	1.7856
HemSC 165	0.5382	1.8283
HemSC 171	0.7992	2.0021

## Sheet: Figure 1E
Gene
HMGCS1	Ctr	VEGFB	R(+) Propranolol 2hr	R(+) Propranolol 4 days
HemSC 149 (1)	0.8	2.7	1.1	0.7
HemSC 149 (2)	1.4	2.5	0.8	0.6
HemSC 165	0.8	2.8	0.9	0.9
HemSC 171	1.1	2.5	0.9	0.7
HMGCR
HemSC 149 (1)	1.2	2.4	1.4	0.4
HemSC 149 (2)	1	3.3	0.9	0.5
HemSC 165	0.7	3.5	0.8	0.8
HemSC 171	1.2	2.7	0.6	0.8
MVK
HemSC 149 (1)	0.9	2.6	0.8	1
HemSC 149 (2)	1.3	2.4	0.8	0.7
HemSC 165	0.9	2.5	0.7	1.2
HemSC 171	1	3.3	0.7	0.8

## Sheet: S1.2
		Day 0 DMSO	Day 0 +VEGFB	Day 2 DMSO	Day 2 +VEGFB	Day 4 DMSO	Day 4 +VEGFB	Day 6 DMSO	Day 6 +VEGFB
	SOX18	1	1.1	1.4	1.2	1.1	2.7	1.3	5.7						1.2
	VE-Cadherin	1	1	0.8	0.5	0.7	3.2	0.8	10.8

## Sheet: Figure 2B
	Data presented in Log2 FC
	Gene	HemSC_Ctr	HemSCSOX18OE
	HMGCS1	0.257137	0.942308
		-0.0257	1.89755
		-0.28182	1.37612
	HMGCR	0.354177	2.53199
		-0.1131	3.13695
		-0.32709	3.39004
	MVK	0.246435	2.23561
		-0.17746	2.0664
		-0.10552	2.05897
	NOTCH1	0.276695	2.45728
		-0.12169	2.88536
		-0.20179	3.09721

## Sheet: Figur 2C
	Data presented in Log2 FC
	Gene	HemSCSOX18OE	HemSCSOX18OE_R(+) Propranolol
	HMGCS1	2.066	-0.724
		1.898	1.313
		2.017	-2.471
		1.569	-1.389
		1.376	-2.234
	HMGCR	2.532	-0.972
		3.137	2.75
		2.817	-2.295
		2.438	-0.669
		3.39	-0.65
	MVK	2.417	-1.58
		2.066	1.309
		2.737	-0.648
		2.778	-0.841
		2.059	-2.575
	NOTCH1	2.457	-1.232
		2.885	1.051
		2.896	-0.776
		2.668	0.312
		3.097	-2.707

## Sheet: Figure 2D
	Data presented in Log2 FC
	Gene	HemECtr	HemECCtr_R(+) Propranolol
	HMGCS1	-0.8333	-1.7985
		-0.1352	-3.0474
		-0.7733	-3.0312
		1.0417	-0.9857
		-0.3474	-1.1085
		1.0475	0.0526
	HMGCR	0.2309	-0.8888
		0.5216	-3.2639
		-0.9103	-2.2988
		0.1834	-1.8386
		-1.194	-2.0981
		1.1685	-0.2165
	MVK	-0.711	-1.0507
		0.0917	-3.3763
		-0.8055	-2.3242
		0.3842	-1.5334
		-0.7811	-1.8371
		1.8217	-0.1198
	NOTCH1	-0.3628	-1.2073
		-0.9159	-3.1986
		-0.7587	-3.0971
		2.2622	-1.3437
		-1.9897	-2.991
		1.7649	0.2678

## Sheet: Figure 2E
	Data presented in Log2 FC
	Gene	HemECshSOX18	HemECshSOX18_R(+) Propranolol
	HMGCS1	-0.5787	-0.0786
		-0.188	0.2993
		-0.3676	0.001
		0.5748	0.8469
		-0.4416	-0.5168
		1.0012	1.4113
	HMGCR	-0.4395	0.3451
		0.0123	0.3919
		-0.1704	-0.0162
		0.6135	0.448
		-0.9518	-0.6157
		0.9359	0.8769
	MVK	-0.5599	0.6028
		-0.1083	0.8968
		0.0491	-0.1293
		-0.1798	-0.2198
		0.5094	0.4612
		0.2895	0.1426
	NOTCH1	-0.6246	0.5673
		-0.0507	0.5867
		0.1717	0.1182
		0.3822	0.4851
		-0.6298	-0.3992
		0.7512	0.8293

## Sheet: Figure 3A
Mass spectrometry
	PBS	(R+) propranolol
	6.30255	3.16784
	5.1415	3.28609
	6.06098	4.42043
	5.73499	3.88033

## Sheet: Figure 3B
Mass spectrometry
	DMSO	Sm4
	9.71487	2.02605
	7.76316	2.30738
	7.70864	5.65704
	6.95575	5.07046

[truncated: 27 more sheets: Figure 3C, Figure 3D, Figure 3G, S3.3, S3.4, Figure 3H, Figure 3I, Figure 3J, Figure 3K, Figure 3M, Figure 4G, S4.1, Figure 5A, Figure 5D, Figure 5E, Figure 5F, Figure 5G, Figure 5I, S5.1, S5.2 …]
